# Supplementary material for: Impact of COVID-19 school learning model on mental health, suicidal thoughts and behaviors, substance use, and violence related behaviors and experiences among U.S. high school students
Source: PLOS Ment Health. 2025 Sep 17;2(9):e0000409. doi: 10.1371/journal.pmen.0000409 (PMC12724680; doi:10.1371/journal.pmen.0000409)
Supplement: S1 Table — (XLSX) [file pmen.0000409.s001.xlsx]

## Sheet: Learning Model Data
S1 Table. School Learning Model Dispositions Data. From: Katz et al. Impact of COVID-19 School Learning Model on Mental Health, Suicidal Thoughts and Behaviors, Substance Use, and Violence Related Behaviors and Experiences Among U.S. High School Students
YRBS Jurisdiction	Included in Analyses	County(ies)	Learning Model Determination	Biweekly School Learning Model Disposition, Academic Year 2020-21
				Aug 1-15	Aug 16-31	Sep 1-15	Sep 16-30	Oct 1-15	Oct 16-31	Nov 1-15	Nov 16-30	Dec 1-15	Dec 16-31	Jan 1-15	Jan 16-31	Feb 1-15	Feb 16-28	Mar 1-15	Mar 16-30	Apr 1-15	Apr 16-30	May 1-15	May16-31	Jun 1-15	Jun 16-31
Los Angeles, CA	Y	Los Angeles County	Virtual	Virtual	Virtual	Virtual	Virtual	Virtual	Virtual	Virtual	Virtual	Virtual	Virtual	Virtual	Virtual	Virtual	Virtual	Virtual	Virtual	Hybrid	Hybrid	Hybrid	Hybrid	Hybrid	Hybrid
Oakland, CA	Y	Alameda County	Virtual	Virtual	Virtual	Virtual	Virtual	Virtual	Virtual	Virtual	Virtual	Virtual	Virtual	Virtual	Virtual	Virtual	Virtual	Virtual	Virtual	Virtual	Virtual	Virtual	Virtual	Virtual	Virtual
San Diego, CA	Y	San Diego County	Virtual	Virtual	Virtual	Virtual	Virtual	Virtual	Virtual	Virtual	Virtual	Virtual	Virtual	Virtual	Virtual	Virtual	Virtual	Virtual	Virtual	Hybrid	Hybrid	Hybrid	Hybrid	Hybrid	Hybrid
San Francisco, CA	Y	San Francisco County	Virtual	Virtual	Virtual	Virtual	Virtual	Virtual	Virtual	Virtual	Virtual	Virtual	Virtual	Virtual	Virtual	Virtual	Virtual	Virtual	Virtual	Mostly Virtual	Mostly Virtual	Mostly Virtual	Mostly Virtual	Mostly Virtual	Mostly Virtual
Chicago, IL	Y	Cook County	Virtual	n/a	n/a	Virtual	Virtual	Virtual	Virtual	Virtual	Virtual	Virtual	Virtual	Most Virtual	Most Virtual	Most Virtual	Most Virtual	Most Virtual	Most Virtual	Hybrid / Virtual	Hybrid / Virtual	Hybrid / Virtual	Hybrid / Virtual	Hybrid / Virtual	Hybrid / Virtual
Boston, MA	Y	Suffolk County	Virtual	n/a	n/a	n/a	n/a	Hybrid	Virtual	Virtual	Virtual	Virtual	Virtual	Virtual	Virtual	Virtual	Hybrid	Hybrid	Hybrid	Hybrid	In-person	In-person	In-person	n/a	n/a
Gaston County, NC	Y	Gaston County, NC	Virtual	Hybrid	Hybrid	Hybrid	Hybrid	Hybrid	Hybrid	Hybrid	Hybrid	Hybrid	Hybrid	Hybrid	Hybrid	Hybrid	Hybrid	Hybrid	Hybrid	Hybrid	Hybrid	Hybrid	Hybrid	n/a	n/a
Newark, NJ	Y	Essex County	Virtual	n/a	n/a	Virtual	Virtual	Virtual	Virtual	Virtual	Virtual	Virtual	Virtual	Virtual	Virtual	Virtual	Virtual	Virtual	Virtual	Virtual / Hybrid	Hybrid	Hybrid	Hybrid	Hybrid	Hybrid
Albuquerque, NM	Y	Bernalillo County	Virtual	n/a	n/a	n/a	n/a	Virtual	Virtual	Virtual	Virtual	Virtual	Virtual	Virtual	Virtual	Virtual	Virtual	Virtual	Virtual	Virtual / In-person	In-person	In-person	In-person	n/a	n/a
New York City, NY	Y	New York, Kings, Bronx, Richmond, Queens counties	Virtual	n/a	n/a	Hybrid	Hybrid	Hybrid	Hybrid	Hybrid	Hybrid	Hybrid	Virtual	Virtual	Virtual	Virtual	Virtual	Virtual	Virtual / Hybrid	Hybrid	Hybrid	Hybrid	Hybrid	Hybrid	Hybrid
Cleveland, OH	Y	Cuyahoga County	Virtual	Virtual	Virtual	Virtual	Virtual	Virtual	Virtual	Virtual	Virtual	Virtual	Virtual/Closed	Virtual	Virtual	Virtual	Virtual	Virtual/Hybrid	Hybrid	Hybrid	Hybrid	Hybrid	Hybrid	n/a	n/a
Portland, OR	Y	Multnomah County	Virtual	n/a	n/a	Virtual	Virtual	Virtual	Virtual	Virtual	Virtual	Virtual	Virtual	Virtual	Virtual	Virtual	Virtual	Virtual	Virtual	Virtual	Virtual/Hybrid	Hybrid	Hybrid	Hybrid	n/a
Philadelphia, PA	Y	Philadelphia County	Virtual	n/a	n/a	Virtual	Virtual	Virtual	Virtual	Virtual	Virtual	Virtual	Virtual	Virtual	Virtual	Virtual	Virtual	Virtual	Virtual	Virtual	Virtual	Virtual	Virtual	n/a	n/a
Nashville, TN	Y	Davidson County	Virtual	n/a	n/a	Virtual	Virtual	Virtual	Virtual	Virtual	Virtual	Virtual	Virtual	Virtual	Virtual	Hybrid	Hybrid	Hybrid	Hybrid	Hybrid	Hybrid	Hybrid	Hybrid	n/a	n/a
Shelby County, TN	Y	Shelby County	Virtual	n/a	n/a	Virtual	Virtual	Virtual	Virtual	Virtual	Virtual	Virtual	Virtual	Virtual	Virtual	Virtual	Virtual	In-person	In-person	In-person	In-person	In-person	In-person	n/a	n/a
Seattle, WA	Y	King County	Virtual	n/a	n/a	Virtual	Virtual	Virtual	Virtual	Virtual	Virtual	Virtual	Virtual	Virtual	Virtual	Virtual	Virtual	Virtual	Virtual	In-person	In-person	In-person	In-person	n/a	n/a
District of Columbia*	N	District of Columbia	Virtual	n/a	n/a	Virtual	Virtual	Virtual	Virtual	Virtual	Virtual	Virtual	Virtual	Virtual	Virtual	Hybrid	Hybrid	Hybrid	Hybrid	Hybrid	Hybrid	Hybrid	Hybrid	Hybrid	Hybrid
Ft. Worth, TX	Y	Tarrant County	In-person	n/a	n/a	In-person	In-person	In-person	In-person	In-person	In-person	In-person	In-person	In-person	In-person	In-person	In-person	In-person	In-person	In-person	In-person	In-person	In-person	n/a	n/a
Broward County, FL	Y	Broward County	In-person	n/a	n/a	In-person	In-person	In-person	In-person	In-person	In-person	In-person	In-person	In-person	In-person	In-person	In-person	In-person	In-person	In-person	In-person	In-person	In-person	In-person	In-person
Duval County, FL	Y	Duval County, FL	In-person	n/a	n/a	In-person	In-person	In-person	In-person	In-person	In-person	In-person	In-person	In-person	In-person	In-person	In-person	In-person	In-person	In-person	In-person	In-person	In-person	In-person	In-person
Hillsborough County, FL	Y	Hillsborough County, FL	In-person	n/a	n/a	In-person	In-person	In-person	In-person	In-person	In-person	In-person	In-person	In-person	In-person	In-person	In-person	In-person	In-person	In-person	In-person	In-person	In-person	In-person	In-person
Orange County, FL	Y	Orange County, FL	In-person	n/a	n/a	In-person	In-person	In-person	In-person	In-person	In-person	In-person	In-person	In-person	In-person	In-person	In-person	In-person	In-person	In-person	In-person	In-person	In-person	In-person	In-person
Palm Beach County, FL	Y	Palm Beach County, FL	In-person	n/a	n/a	In-person	In-person	In-person	In-person	In-person	In-person	In-person	In-person	In-person	In-person	In-person	In-person	In-person	In-person	In-person	In-person	In-person	In-person	In-person	In-person
Pasco County, FL	Y	Pasco County, FL	In-person	n/a	n/a	In-person	In-person	In-person	In-person	In-person	In-person	In-person	In-person	In-person	In-person	In-person	In-person	In-person	In-person	In-person	In-person	In-person	In-person	In-person	In-person
Spartanburg County, SC	Y	Spartanburg County	In-person	n/a	n/a	Hybrid	Hybrid	Hybrid	Hybrid	Hybrid / In-person	Hybrid / In-person	Hybrid / In-person	Hybrid / In-person	Hybrid / In-person	Hybrid / In-person	In-person	In-person	In-person	In-person	In-person	In-person	In-person	In-person	n/a	n/a
Houston, TX	Y	Harris County	In-person	n/a	n/a	In-person	In-person	In-person	In-person	In-person	In-person	In-person	In-person	In-person	In-person	In-person	In-person	In-person	In-person	In-person	In-person	In-person	In-person	n/a	n/a
Eaton Consortium, MI^	N	Eaton, Barry Ionia and Ingham counties	Unable to determine	n/a	n/a	Mixed	Mixed	Mixed	Mixed	Mixed	Mixed	Mixed	Mixed	Mixed	Mixed	Mixed	Mixed	Mixed	Mixed	Mixed	Mixed	Mixed	Mixed	n/a	n/a
Genesee Consortium, MI^	N	Genesee, Lapeer and Saginaw counties	Unable to determine	n/a	n/a	Mixed	Mixed	Mixed	Mixed	Mixed	Mixed	Mixed	Mixed	Mixed	Mixed	Mixed	Mixed	Mixed	Mixed	Mixed	Mixed	Mixed	Mixed	n/a	n/a
3 jurisdictions excluded from analyses due to either: *Data unavailable in public-use datasets or by request or ^Unable to determine summary learning model for 2020-2021 school year.
